# Supplementary material for: A Radiomics Nomogram for Non-Invasive Prediction of Progression-Free Survival in Esophageal Squamous Cell Carcinoma
Source: Front Comput Neurosci. 2022 May 16;16:885091. doi: 10.3389/fncom.2022.885091 (PMC9149002; doi:10.3389/fncom.2022.885091)
Supplement: Supplementary file 1 [file Table_1.XLSX]

## Sheet: Sheet1
	gender	age	smoking	drinking	invasion degree	location	TNM stage	genetic history	metastasis
HHL_firstorder_Skewness	0.862	0.433775	0.658432	0.195634	0.133912	0.0310206	0.607683	0.540631	0.738178
HLH_firstorder_Median	0.842208	0.945773	0.571698	0.917112	0.462387	0.0130712	0.491348	0.801593	0.746444
HLH_glcm_InverseVariance	0.00107086	0.985414	0.0743923	0.0195882	0.682653	0.0152715	0.610596	0.42867	0.978195
HLH_glszm_SmallAreaEmphasis	0.894644	0.167664	0.932786	0.913936	0.132081	0.402999	0.230785	0.121761	0.785793
HLL_glcm_JointAverage	0.24451	0.638105	0.0897396	0.0120763	0.954412	0.743554	0.857598	0.827903	0.969476
HLL_glcm_ClusterShade	0.64264	0.974291	0.751181	0.0834912	0.710459	0.430919	0.61976	0.676936	0.732291
HLL_glcm_InverseVariance	0.00719773	0.304746	0.983801	0.667802	0.897807	0.0384666	0.246847	0.270012	0.209973
HLL_glszm_GrayLevelNonUniformityNormalized	0.266438	0.620464	0.45039	0.884788	0.224183	0.0174018	0.0709268	0.368141	0.134392
HLL_glszm_SizeZoneNonUniformityNormalized	0.189224	0.382695	0.978195	0.0682042	0.730981	0.663079	0.73216	0.127684	0.697312
HLL_ngtdm_Complexity	0.0673568	0.560251	0.037444	0.0129086	0.679207	0.700534	0.314383	0.716062	0.460783
LHH_glszm_LargeAreaEmphasis	9.24676e-05	0.692079	0.0090583	0.000246241	0.135348	0.011282	0.445949	0.173192	0.18103
LHH_glszm_LargeAreaLowGrayLevelEmphasis	0.00120655	0.780536	0.025459	0.00343492	0.231766	0.0792871	0.972096	0.330615	0.336375
LHH_gldm_DependenceNonUniformityNormalized	0.000610316	0.722215	0.0230156	0.0186717	0.118123	0.0264768	0.2046	0.967035	0.0996807
LHL_glcm_Idn	0.000316262	0.521551	0.00521983	4.00756e-06	0.00377462	0.223359	0.0477064	0.558846	0.277184
LHL_glrlm_LowGrayLevelRunEmphasis	0.00992764	0.968495	0.0250455	0.000109502	0.597534	0.33658	0.291482	0.53517	0.267601
LHL_glrlm_ShortRunLowGrayLevelEmphasis	0.00532643	0.906854	0.0186905	6.66262e-05	0.852143	0.539808	0.566715	0.644579	0.46364
LHL_gldm_LowGrayLevelEmphasis	0.00949194	0.995577	0.0191333	8.93673e-05	0.520109	0.224333	0.259375	0.495637	0.248154
LLH_firstorder_Energy	0.779431	0.556828	0.870962	0.828864	0.0825098	0.0330381	0.0239154	0.203258	0.273732
LLH_glcm_Contrast	0.00353546	0.716427	0.0253033	0.00137264	0.470547	0.51217	0.14225	0.994065	0.832999
LLH_ngtdm_Complexity	0.0355421	0.910124	0.118046	0.00940051	0.430545	0.520713	0.112305	0.522716	0.72232
LLL_gldm_LargeDependenceHighGrayLevelEmphasis	0.0105095	0.371688	0.0206893	0.0625382	0.185489	0.138565	0.549098	0.433514	0.370046
ORI_glszm_LargeAreaHighGrayLevelEmphasis	0.00064856	0.265067	0.0366542	0.00102483	0.146179	0.248933	0.69624	0.110369	0.681771
ORI_glszm_LowGrayLevelZoneEmphasis	0.0163256	0.462065	0.0672656	0.0450691	0.832538	0.784974	0.308115	0.507226	0.311793
ORI_gldm_LargeDependenceLowGrayLevelEmphasis	0.175334	0.690014	0.170025	0.403881	0.905249	0.993636	0.0681245	0.68421	0.0812939
